# Supplementary material for: Potential Applications of Essential Oils for Environmental Sanitization and Antimicrobial Treatment of Intensive Livestock Infections
Source: Microorganisms. 2022 Apr 15;10(4):822. doi: 10.3390/microorganisms10040822 (PMC9029798; doi:10.3390/microorganisms10040822)
Supplement: Supplementary file 1 [file microorganisms-10-00822-s001.zip]

Archive with 1 entries (1 files):
- microorganisms-1678611-supplementary.pdf
